# Supplementary material for: Effect of Hydrophobic Chain Length in Amphiphilic Chitosan Conjugates on Intracellular Drug Delivery and Smart Drug Release of Redox-Responsive Micelle
Source: Mar Drugs. 2023 Dec 27;22(1):18. doi: 10.3390/md22010018 (PMC10821436; doi:10.3390/md22010018)
Supplement: Supplementary file 1 [file marinedrugs-22-00018-s001.zip]

Archive with 1 entries (1 files):
- marinedrugs-2796612-supplementary.pdf
